# Supplementary material for: Bioprospecting of Microalgae Isolated from the Adriatic Sea: Characterization of Biomass, Pigment, Lipid and Fatty Acid Composition, and Antioxidant and Antimicrobial Activity
Source: Molecules. 2022 Feb 12;27(4):1248. doi: 10.3390/molecules27041248 (PMC8875609; doi:10.3390/molecules27041248)
Supplement: Supplementary file 1 [file molecules-27-01248-s001.zip]

Archive with 1 entries (1 files):
- molecules-1527988-supplementary.pdf
